# Supplementary material for: Parental digital health information seeking behavior in Switzerland: a cross-sectional study
Source: BMC Public Health. 2019 Feb 21;19:225. doi: 10.1186/s12889-019-6524-8 (PMC6385444; doi:10.1186/s12889-019-6524-8)
Supplement: Supplementary file 2 — Table S1. Explorative ordered regression analyses. (XLSX 29 kb) [file 12889_2019_6524_MOESM2_ESM.xlsx]

## Sheet: Foglio1
	Table S1 Explorative Analyses of factors associated with parental perception of the Internet being a good resource
	Independent variables	OR	95% CI	P
	Parental characteristics
	Education [ref. lower education]	1.22	0.84-1.77	0.3
	Father [ref. mother]	1.80*	1.03-3.16	0.04
	First child [ref. no]	0.94	0.69-1.29	0.711
	Child’s characteristics
	Disability [ref. no]	1.08	0.55-2.11	0.828
	Age	1.01	0.99-1.03	0.337
	Online behavior of parents
	Used Internet for health-related info last	2.89***	1.86-4.50	<0.001
	12 months [ref. no ]
	General digital media use [ref.no]	9.10***	5.10-16.23	<0.001
	N	668
	R2	0.075		<0.001
	Note: Significance levels: p<0.001***, p<0.01**, p<0.05*. The dependent variable distinguishes between (1) completely disagree, (2) rather disagree, (3) rather agree and (4) completely agree, an increased OR indicates a higher agreement level
